# Supplementary material for: Automated measurement of lamellar thickness in human bone using polarized light microscopy
Source: MethodsX. 2023 Oct 13;11:102428. doi: 10.1016/j.mex.2023.102428 (PMC10632941; doi:10.1016/j.mex.2023.102428)
Supplement: Supplementary file 1 [file mmc1.txt]

%%% Automated Lamellar Measurement Script
% Jarred Chow, Nicolas Ryan, Sandra J Shefelbine, Frederic Shapiro,
% LAMELLAR THICKNESS MEASUREMENTS IN CONTROL AND OSTEOGENESIS IMPERFECTA HUMAN BONE, 
% with development of a method of automated thickness averaging to simplify quantitation.
% Matrix Biology, 2022
% https://doi.org/10.1016/j.matbio.2022.12.006.
%% Prep image for analysis
clc;
clear;
close all;
% Import Photo
% change the filepath variable to the location of the pre-processed image
% for measurement
filepath="image.tif";
Sample_Marked=imread(filepath);
% Save image data as an array of RGB values
Sample_Marked=Sample_Marked(:,:,1:3);
% Set the number of expected bright and dark lamellae
xnBrightLamellae=7;
xnDarkLamellae=6;
% Toggle gap filling function (1 = on)
fillgaps=1;
% Set RGB codes for red and green
RedColor=[237,28,36];
GreenColor=[34,177,76];
% Convert RGB Codes to Uint8 array for matching
RedColorUint8=zeros(1,1,3);
RedColorUint8(1,1,1:3)=RedColor;
RedColorUint8=uint8(RedColorUint8);
GreenColorUint8=zeros(1,1,3);
GreenColorUint8(1,1,1:3)=GreenColor;
GreenColorUint8=uint8(GreenColorUint8);
% Set physical length in micrometers represented by one pixel
PixelLength_um=0.3185;
%% Locate Markers
% Scan image and locate green and red markers
RedCount=0;
GreenCount=0;
OriginalSize=size(Sample_Marked);
for h = 1:OriginalSize(1)
    for k = 1:OriginalSize(2)
        % When each marker is detected, count it and save the location
        if Sample_Marked(h,k,:) == RedColorUint8
            RedCount=RedCount+1;
            if RedCount == 1
                % Save location of 1st red marker
                Red1_Location=[h,k];
            end
            if RedCount == 2
                % Save locaiton of 2nd red marker
                Red2_Location=[h,k];
            end
        end
        if Sample_Marked(h,k,:) == GreenColorUint8
            GreenCount=GreenCount+1;
            if GreenCount == 1
                % Save locaiton of 1st green marker
                Green1_Location=[h,k];
            end
            if GreenCount == 2
                % Save location of 2nd green marker
                Green2_Location=[h,k];
            end
        end
    end
end
%% Calculate Rotation Angle
if Red1_Location(1) == Red2_Location(1)
    % if lamellae are already horizontal, no rotation is required
    fprintf('no rotation necessary')
else
    % For Counter-Clockwise rotation
    if Red1_Location(2) < Red2_Location(2)
        % crop image to the bounds of the outer-most markers
        RotSet=Sample_Marked(Red1_Location(1):Green2_Location(1),Green1_Location(2):Red2_Location(2),:);
        % Calculate angle from the horizontal
        x_diff=Red2_Location(2)-Red1_Location(2);
        y_diff=Red2_Location(1)-Red1_Location(1);
        Rotation_Angle_rad=atan(y_diff/x_diff);
    % For Clockwise rotation
    elseif Red1_Location(2) > Red2_Location(2)
        % crop image to the bounds of the outer-most markers
        RotSet=Sample_Marked(Red1_Location(1):Green2_Location(1),Red2_Location(2):Green1_Location(2),:);
        % Calculate angle from the horizontal
        x_diff=Red1_Location(2)-Red2_Location(2);
        y_diff=Red2_Location(1)-Red1_Location(1);
        Rotation_Angle_rad=-1*(atan(y_diff/x_diff));
    % For 90 degree rotation
    else
        RotSet=Sample_Marked(Red1_Location(1):Green2_Location(1),Green1_Location(2):Red2_Location(2),:);
        Rotation_Angle_rad=pi/2;
    end
end
% convert rotation angle to degrees
Rotation_Angle_deg=Rotation_Angle_rad*(180/pi);
%% rotate
% rotate image with bilinear interpolation without cropping
Sample_Rot=imrotate(RotSet,Rotation_Angle_deg,"bilinear","loose");
% DISPLAY rotated image
image(Sample_Rot)
% identify midpoints of axes
Sample_Rot_Dims=size(Sample_Rot);
h_half=round(Sample_Rot_Dims(1)/2);
k_half=round(Sample_Rot_Dims(2)/2);
%% establish post-rotation measurement bounds
% find the yellow rows/columns on each side and establish bounds inside lines
% Locate top and bottom of yellow rectangle
for h=1:h_half
    % yellow rows will have a mean RED value greater than 50
    if mean(Sample_Rot(h,k_half-5:k_half+5,1))> 50
        %set new boundary inside the yellow rows
        Set_TopBound=h+2;
    end
    if mean(Sample_Rot(Sample_Rot_Dims(1)+(1-h),k_half-5:k_half+5,1))> 50
        Set_BottomBound=Sample_Rot_Dims(1)-(1+h);
    end
end
% Locate left and right sides of yellow rectangle
for k=1:k_half
    if mean(Sample_Rot(h_half-5:h_half+5,k,1))> 50
        Set_LeftBound=k+2;
    end
    if mean(Sample_Rot(h_half-5:h_half+5,Sample_Rot_Dims(2)+(1-k),1))> 50
        Set_RightBound=Sample_Rot_Dims(2)-(1+k);
    end
end
%% image processing
% crop image to just inside the yellow lines
Sample=Sample_Rot(Set_TopBound:Set_BottomBound,Set_LeftBound:Set_RightBound,:);
% DISPLAY Cropped Image
figure (2)
image(Sample)
% convert to grayscale
SampleGray=rgb2gray(Sample);
% Saturate image to increase contrast between bright and dark
MeasureSet=imadjust(SampleGray);
% DISPLAY processed image
figure (3)
image(MeasureSet);
% get dimensions of measurement area
SetSize=size(MeasureSet);
SetLength=SetSize(1);
nSets=SetSize(2);
%% Generate Binary Image for Counting
% Initialize binary image
BinaryImage=zeros(SetLength,nSets,3,'uint8');
% Initialize pixel counting arrays
DarkPixels=zeros(SetLength,nSets);
BrightPixels=zeros(SetLength,nSets);
ThresholdArray=zeros(21,1);
% Label each pixel bright or dark by comparing it to an intensity threshold
for k = 1:nSets
    for h = 1:SetLength
        % the intensity threshold is the mean intensity of nearest 20 
        % pixels in the column
        if h < 11
            ThresholdArray=MeasureSet(1:21,k);
        elseif h > SetLength-10
            ThresholdArray=MeasureSet(SetLength-21:SetLength,k);
        else
            ThresholdArray=MeasureSet(h-10:h+10,k);
        end
        Threshold=mean(ThresholdArray);
        % check if pixel is bright or dark
        if MeasureSet(h,k)<Threshold
            DarkPixels(h,k)=h;
            % pixel intensity less than threshold = DARK = 0
            h_color=0;
        else 
            BrightPixels(h,k)=h;
            % pixel intensity greater than threshold = BRIGHT = 1
            h_color=1;
            % change corresponding pixel to white in binary image
            BinaryImage(h,k,1:3)=[255,255,255];
        end
    end
end
% DISPLAY binary image
figure (4)
image(BinaryImage);
%% Fill in Gaps 
% Thresholding errors can cause isolated dark pixels in bright lamellae and vice versa
% if these gaps are 1 or 2 pixels long in a larger lamella, they are filled in
% this leads to a higher number of measurable columns per image
if fillgaps == 1
    for k = 1:nSets
        prev_color=2;
        for h = 2:SetLength-3
            if BinaryImage(h,k,1) == 255
                h_color=1;
            else
                h_color=0;
            end
            if BinaryImage(h-1,k,1) == 255
                prev_color=1;
            else
                prev_color=0;
            end
            % If the color of a pixel doesn't match the previous pixel,
            % check if it is a gap of 1-2 pixels
            if h_color ~= prev_color
                if h_color==0 && BinaryImage(h+1,k,1) == 255 ...
                        || h_color==0 && BinaryImage(h+2,k,1) == 255
                    % change erroneous dark pixel to bright 
                    BinaryImage(h,k,1:3)=[255,255,255];
                    h_color=1;
                elseif h_color==1 && BinaryImage(h+1,k,1) == 0 ...
                        || h_color==1 && BinaryImage(h+2,k,1) == 0 
                    % change erroneous bright pixel to dark 
                    BinaryImage(h,k,1:3)=[0,0,0];
                    h_color=0;
                end
           end
        end
    end
end
% DISPLAY binary image wih filled gaps
figure (5)
image(BinaryImage);
%% Measure Lamellae
% intialize lamellar thickness arrays
DarkPixelCounts=zeros(100,nSets);
BrightPixelCounts=zeros(100,nSets);
% count number of pixels in each lamella in each column
for k = 1:nSets
    % initialize variables
    prev_color=2;
    % counter for total lamellae
    nLamellae=0;
    % counter for length of current lamella
    CurrentLength=0;
    for h = 1:SetLength
        if BinaryImage(h,k,1) == 255
            h_color=1;
        else
            h_color=0;
        end
        % If the color of a pixel doesn't match the previous pixel, 
        % it is the start of a new lamella
        if h_color ~= prev_color
            nLamellae=nLamellae+1;
            if h_color==0
                BrightPixelCounts(nLamellae,k)=CurrentLength;
                CurrentLength=1;
                prev_color=0;
            else 
                DarkPixelCounts(nLamellae,k)=CurrentLength;
                CurrentLength=1;
                prev_color=1;
            end
        % if the pixel's color matches the previous pixel, 
        % add 1 to the length of the current lamella
        else
            CurrentLength=CurrentLength+1;
        end
        prev_color=h_color;
    end
end
%% Condense Lamellar Thickness Arrays
% get rid of zeros in arrays
for k=1:nSets
    m=1;
    n=1;
    for h=1:100
        if DarkPixelCounts(h,k) >0
            cDarkPixelCounts(m,k)=DarkPixelCounts(h,k);
            m=m+1;
        end
        if BrightPixelCounts(h,k) >0
            cBrightPixelCounts(n,k)=BrightPixelCounts(h,k);
            n=n+1;
        end
    end
end
%% Identify Bad Sets
BadSets=zeros(1,nSets);
% get max number of bright and dark lamellae counted for any column
BrightSize=size(cBrightPixelCounts);
DarkSize=size(cDarkPixelCounts);
nBrightLamellae=BrightSize(1);
nDarkLamellae=DarkSize(1);
% Discard columns that cut off the first countable lamella
Row1Avg=mean(BinaryImage(1,1:nSets,1));
% if the first countable lamella is Bright, mark columns that start bright
if Row1Avg < 127.5
    for k = 1:nSets
        if BinaryImage(1,k) == 255
            BadSets(k)=k;
        end
    end
    % remove first measurement of opposite color
    cDarkPixelCounts=cDarkPixelCounts(2:nDarkLamellae,:);
    nDarkLamellae=nDarkLamellae-1;
% if the first lamella is dark, mark columns that start dark
else
    for k = 1:nSets
        if BinaryImage(1,k) == 0
            BadSets(k)=k;
        end
    end
    % remove first measurement of opposite color
    cBrightPixelCounts=cBrightPixelCounts(2:nBrightLamellae,:);
    nBrightLamellae=nBrightLamellae-1;
end
% Discard columns that did not count the expected number of lamellae
for k=1:nSets
    % mark columns where more than expected # were counted
    if nDarkLamellae > xnDarkLamellae
        if cDarkPixelCounts(xnDarkLamellae+1,k) ~=0
            BadSets(k)=k;
        end
    end
    % mark columns where less than expected # were counted
    if cDarkPixelCounts(xnDarkLamellae,k) == 0
        BadSets(k)=k;
    end
    if cBrightPixelCounts(xnBrightLamellae,k) == 0
        BadSets(k)=k;
    end
end
%% Eliminate Marked Bad Sets
% initialize condensed arrays for lamellar thicknesses in good columns
ngSets=0;
cgDarkPixelCounts=zeros(xnDarkLamellae,nSets);
cgBightPixelCounts=zeros(xnBrightLamellae,nSets);
% initialize final image
CountedSample=BinaryImage;
% check if each column is marked as bad. 
% if so, gray it out in the image and do not add it to the final array
% If not, count it and add it to the final condensed array
for k=1:nSets
    if BadSets(k)~= k
        ngSets=ngSets+1;
        cgDarkPixelCounts(1:xnDarkLamellae,ngSets)=cDarkPixelCounts(1:xnDarkLamellae,k);
        cgBightPixelCounts(1:xnBrightLamellae,ngSets)=cBrightPixelCounts(1:xnBrightLamellae,k);
    else
        % recolor bad sets
        for h=1:SetLength
            if BinaryImage(h,k,1) == 255
                CountedSample(h,k,1:3)=200;
            else
                CountedSample(h,k,1:3)=50;
            end
        end
    end
end
% Crop arrays of good sets
cgDarkPixelCounts=cgDarkPixelCounts(:,1:ngSets);
cgBightPixelCounts=cgBightPixelCounts(:,1:ngSets);
% DISPLAY final binary image with bad columns grayed out
figure (6)
image(CountedSample);
%% Average All Measurements 
% initialize arrays for average lamellar lengths in pixels
AvgBrightLengths_p=zeros(nBrightLamellae,1); 
AvgDarkLengths_p=zeros(nDarkLamellae,1);
% calculate average thickness in pixels for each lamella across 
% all good columns
for h=1:xnBrightLamellae
    AvgBrightLengths_p(h)=mean(cgBightPixelCounts(h,:));
end
for h=1:xnDarkLamellae
    AvgDarkLengths_p(h)=mean(cgDarkPixelCounts(h,:));
end
%convert to micrometers
AvgBrightLengths_um=AvgBrightLengths_p*PixelLength_um;
AvgDarkLengths_um=AvgDarkLengths_p*PixelLength_um;
